# Supplementary material for: Mice harboring the FXN I151F pathological point mutation present decreased frataxin levels, a Friedreich ataxia-like phenotype, and mitochondrial alterations
Source: Cell Mol Life Sci. 2022 Jan 17;79(2):74. doi: 10.1007/s00018-021-04100-5 (PMC8763788; doi:10.1007/s00018-021-04100-5)
Supplement: Supplementary file 1 — Supplementary file1 (XLSX 13 KB) [file 18_2021_4100_MOESM1_ESM.xlsx]

## Sheet: Number of mice
Supplemental Table 1, Number of mice analyzed in Behavior analyses
			WT			I151F			HET
TEST	weeks	Females	Males	Total	Females	Males	Total	Females	Males	Total
ROTAROD	15	13	10	23	7	5	12
	17	12	10	22	7	5	12
	19	12	9	21	7	5	12
	21	12	8	20	7	5	12
	23	12	10	22	7	6	13
	25	12	10	22	10	8	18
	27	12	11	21	10	8	18
	29	12	11	21	10	8	18
	31	17	10	27	11	10	21
	33	17	10	27	11	10	21
	35	16	10	26	11	10	21
	37	16	10	26	11	10	21
	39	16	10	26	11	10	21
HANGING WIRE	21	7	4	11	6	4	10
	27	7	5	12	5	4	9
	33	16	5	21	10	10	20
	39	12	5	17	9	8	17
OPEN FIELD	21	11	9	20	8	5	13	3	5	8
	27	7	7	14	6	5	11	2	5	7
	33	14	7	21	10	10	20	5	9	14
	39	12	6	18	10	10	20	7	7	14
PAW PRINT	21	10	9	19	9	6	15
	27	9	5	14	8	6	14
	33	14	5	19	8	6	14
	39	14	5	19	8	7	15
WEIGHT	1	9	5	14	5	6	11	10	9	19
	3	9	5	14	5	6	11	13	12	25
	5	9	5	14	5	6	11	13	12	25
	7	9	5	14	5	6	11	13	12	25
	9	9	5	14	5	6	11	13	12	25
	11	9	5	14	5	6	11	13	12	25
	13	9	5	14	5	6	11	13	12	25
	15	20	16	36	13	8	21	12	15	27
	17	19	15	34	12	8	20	8	12	20
	19	19	14	33	12	8	20	11	10	21
	21	19	14	33	12	8	20	15	15	30
	23	17	13	30	12	11	23	16	14	30
	25	18	11	29	12	11	23	12	10	22
	27	18	11	29	12	11	23	11	12	23
	29	18	11	29	12	10	22	11	9	20
	31	18	10	28	12	10	22	11	8	19
	33	13	8	21	10	8	18	12	10	22
	35	14	11	25	10	8	18	11	7	18
	37	13	11	24	7	5	12	11	7	18
	39	11	6	17	7	6	13	13	9	22
